# Supplementary material for: Unique RNA Gene Expression Profile Is Seen in Chronic Non-Specific Low Back Pain
Source: Int J Mol Sci. 2025 Dec 27;27(1):287. doi: 10.3390/ijms27010287 (PMC12785320; doi:10.3390/ijms27010287)
Supplement: Supplementary file 1 [file ijms-27-00287-s001.zip]

Archive with 1 entries (1 files):
- ijms-3990634-supplementary.pdf
